# Supplementary material for: Factors associated with secondhand smoke exposure among non-smoking employees in the workplace: A cross-sectional study in Qingdao, China
Source: PLoS One. 2022 Aug 25;17(8):e0263801. doi: 10.1371/journal.pone.0263801 (PMC9409524; doi:10.1371/journal.pone.0263801)
Supplement: S1 Dataset — (XLSX) [file pone.0263801.s001.xlsx]

## Sheet: 二手烟影响因素数据
序号	环境空气尼古丁浓度（μgm3）	尼古丁浓度分类	场所分类	场所名称	是否张贴了禁烟标识（大厅）	调查日期	调查对象	联系方式	唾液采集管编号		可替宁（ngmL）	可替宁浓度分类	@3OH可替宁（ngmL）	口腔上皮细胞采集管编号	身份信息	@1.您在本单位上班时间是？	@2.您所在的单位是否规定室内全面禁止吸烟？	@2.您所在的单位是否划分了吸烟区（室）和非吸	@4.吸烟区（室）大约占营业场所面积的多少？	@5.您所在的单位是否有控烟管理的相关制度或规	@6.您所在的单位是否有专门负责控烟的领导？	@7.您所在的单位是否有指定的控烟监督员？	@8.您所在的单位是否进行有关控烟的培训或宣传	@9.过去一个月，您是否见过本单位的工作人员在	场所吸烟人数	@10.过去一个月，您场所平均每天吸烟的人数是？	@11.如果场所非吸烟区域有人吸烟，您或工作人员	@12.您在单位上班时间，平均每天暴露于二手烟的	二手烟暴露时间	@13.《控烟条例》实施后，您场所吸烟情况是？	@14.您所在的公司是否出售烟草？	@15.口腔上皮细胞采集器是否齐全及其完整？	@16.口腔上皮细胞采样前是否对口腔进行清洁？	@17.口腔上皮细胞采样前2小时内是否禁食？	@18.采集口腔上皮细胞过程是否严格遵守操作流程	@19.采集口腔上皮细胞时刮取次数是否达到20次及	@20.口腔上皮细胞采集结束后是否将采集的样品置	@21.您的性别：	@22.您的年龄：岁	环境空气尼古丁浓度（μgm3）	可替宁（ngmL）	年龄分类	@23.您的文化程度：	@24.您是汉族吗？	@25.过去您是否戒过烟？	戒烟情况	@26.是否进行唾液及口腔上皮细胞采集	可替宁对数值	尼古丁对数值
1	0.993	1	1	青岛春和楼饭店	1	44,061.00	杨女士	18671217696	S001	0.686	0.686	1	0.48	EC001	420922200411192329	1	1	1	2	1	2	1	2	2	1	4	1	3	2	2	2	1	1	2	1	1	1	2	18	0.993	0.686	1	2	1	3	2	1	-0.163676	-0.00305075
2	0.993	1	1	青岛春和楼饭店	1	44,061.00	王杰	15166076383	S002	1.149	1.149	1	0.342	EC002	370305198707160023	4	2	1	2	1	1	1	1	2	2	2	1	5	1	3	2	1	1	2	1	1	1	2	33	0.993	1.149	2	2	1	3	2	1	0.06032	-0.00305075
3	0.993	1	1	青岛春和楼饭店	1	44,061.00	于先生	18661925642	S003	1.681	10.769	1	2.806	EC003	370283200303105611	1	1	1	1	1	1	1	2	2	1	5	1	5	1	4	2	1	1	1	1	1	1	1	19	0.993	10.769	1	2	1	3	2	1	1.64117	-0.00305075
6	1.453	1	1	上桥水产	1	44,061.00	李雨诺	15165789159	S006	2.009	1.681	1	0.113	EC006	370682199805233541	2	2	1	3	1	2	2	2	2	2	2	1	1	3	1	1	1	1	1	1	1	1	2	22	1.453	1.681	1	3	1	3	2	1	0.225568	0.162266
7	1.453	1	1	上桥水产	1	44,061.00	潘芳晨	17866808760	S007	0.623	2.009	1	0.354	EC007	340221200012274365	2	2	1	3	1	1	1	1	2	2	3	1	5	1	3	1	1	1	1	1	1	1	2	19	1.453	2.009	1	3	1	3	2	1	0.30298	0.162266
8	1.453	1	1	上桥水产	1	44,061.00	张真真	15139613382	S008	0.706	0.623	1	0.13	EC008	412825199908173789	1	2	1	3	1	2	2	2	1	2	3	3	3	2	4	1	1	1	1	1	1	1	2	19	1.453	0.623	1	3	1	3	2	1	-0.205512	0.162266
9	1.453	1	1	上桥水产	1	44,061.00	王志峰	15269563153	S009	1.354	1.895	1	0.295	EC009	370682199101082431	2	1	2		1	2	2	2	1	3	1	3	4	2	4	2	1	1	1	1	1	1	1	31	1.453	1.895	2	2	1	3	2	1	0.277609	0.162266
10	1.453	1	1	上桥水产	1	44,061.00	刘晓雪	15523929671	S010	4.521	0.706	1	0.17	EC010	370725199708262584	2	2	1	3	1	1	2	2	2	2	2	4	1	3	3	1	1	1	1	1	1	1	2	24	1.453	0.706	1	3	1	3	2	1	-0.151195	0.162266
11	0.708	1	1	三聚福	1	44,062.00	李丕智	13583222256	S011	1.706	2.389	1	0.714	EC011	37028519890302173X	1	1	1	1	1	1	1	1	2	1	4	1	5	1	3	2	1	1	1	1	1	1	1	33	0.708	2.389	2	1	1	3	2	1	0.378216	-0.149967
12	0.708	1	1	三聚福	1	44,062.00	付青	15254207605	S012	0.759	2.273	1	0.57	EC012	372901198702028938	1	1	1	1	1	1	1	1	2	1	5	1	5	1	3	2	1	1	1	1	1	1	1	35	0.708	2.273	2	1	1	3	2	1	0.356599	-0.149967
13	0.708	1	1	三聚福	1	44,062.00	杨家伟	13954576363	S013	0.218	2.113	1	0.271	EC013	371324200403030414	1	1	1	1	1	1	1	1	2	2	3	1	4	2	3	2	1	1	1	1	1	1	1	22	0.708	2.113	1	2	1	3	2	1	0.324899	-0.149967
14	0.708	1	1	三聚福	1	44,062.00	徐翠霞	18369053851	S014	1.241	1.354	1	0.514	EC014	372926196610131426	1	1	1	4	1	1	1	1	1	2	3	1	3	2	3	2	1	1	1	1	1	1	2	50	0.708	1.354	3	1	1	3	2	1	0.131619	-0.149967
15	0.708	1	1	三聚福	1	44,062.00	王文祥	15562707617	S015	0.636	0.974	1	0.377	EC015	37292619991024141X	1	1	1	3	1	1	1	1	2	1	4	1	4	2	3	2	1	1	1	1	1	1	1	21	0.708	0.974	1	3	1	3	2	1	-0.011441	-0.149967
17	0.98	1	1	靠海吃海餐厅	1	44,062.00	高玉娇	19853527517	S017	6.263	4.521	1	1.083	EC017	370682200108180822	1	1	2		2	2	2	2	1	2	3	2	2	2	4	2	1	1	1	1	1	1	2	20	0.98	4.521	1	2	1	3	2	1	0.655235	-0.00877392
18	0.98	1	1	靠海吃海餐厅	1	44,062.00	张中彩	15254957791	S018	0.858	1.706	1	0.225	EC018	371321200306028524	1	2	2		1	2	2	2	2	2	3	2	5	1	4	2	1	1	1	1	1	1	2	18	0.98	1.706	1	2	1	3	2	1	0.231979	-0.00877392
19	0.98	1	1	靠海吃海餐厅	1	44,062.00	刘先生	15265498048	S019	10.677	0.759	1	0.227	EC019	244313197310301424	4	2	2		1	1	2	2	2	1	5	3	5	1	4	2	1	1	1	1	1	1	2	47	0.98	0.759	3	1	1	3	2	1	-0.119758	-0.00877392
22	1.375	1	1	粥全粥到	1	44,062.00	王娜	15269232092	S022	0.623	0.218	1	BLLOQ	EC022	372925198807283127	4	1	1	1	1	1	1	1	2	1	5	1	3	2	2	2	1	1	1	1	1	1	2	31	1.375	0.218	2	2	1	3	2	1	-0.661544	0.138303
24	1.375	1	1	粥全粥到	1	44,062.00	梁飞	13953267505	S024	0.901	0.23	1	BLLOQ	EC024	522122197608193613	4	1	2		1	2	2	2	2	2	3	2	5	1	4	2	1	1	1	1	1	1	1	43	1.375	0.23	2	1	1	2	1	1	-0.638272	0.138303
25	1.375	1	1	粥全粥到	1	44,062.00	韩欣芳	13206467620	S025	1.586	1.241	1	0.462	EC025	370281200203030066	1	1	2		1	1	1	1	2	1	4	2	5	1	2	2	1	1	1	1	1	1	2	18	1.375	1.241	1	3	1	3	2	1	0.0937718	0.138303
26	2.256	1	1	彤德莱火锅振华路店	1	44,064.00	杜永胜	15054266668	S026	1.586	0.557	1	0.285	EC026	22038219921025335x	4	1	1	1	1	1	1	1	2	3	1	1	3	2	2	2	1	1	1	1	1	1	1	28	2.256	0.557	1	2	1	3	2	1	-0.254145	0.353339
27	2.256	1	1	彤德莱火锅振华路店	1	44,070.00	刘妍	15065320203	S030	0.55	0.636	1	0.143	EC030	320316199507112425	4	1	2		2	2	2	1	1	2	2	4	4	2	2	2	1	1	1	1	1	1	2	25	2.256	0.636	1	2	1	3	2	1	-0.196543	0.353339
28	2.256	1	1	彤德莱火锅振华路店	1	44,064.00	张欣宇	17554161279	S028	0.576	3.451	1	1.046	EC028	220182200210232318	3	1	1	1	1	1	1	1	2	3	1	1	3	2	4	2	1	1	1	1	1	1	1	18	2.256	3.451	1	2	1	3	2	1	0.537945	0.353339
29	2.256	1	1	彤德莱火锅振华路店	1	44,064.00	张玉梅	15265264219	S029	4.309	6.263	1	1.845	EC029	243516197503052442	2	2	2		1	2	2	1	1	2	3	3	3	2	4	2	1	1	1	1	1	1	2	45	2.256	6.263	2	1	1	3	2	1	0.796782	0.353339
30	2.256	1	1	彤德莱火锅振华路店	1	44,064.00	李彦成	18705322068	S027	1.082	8.283	1	0.257	EC027	372326199006287010	4	1	2		1	2	1	2	2	1	5	2	3	2	3	2	1	1	1	1	1	1	1	30	2.256	8.283	1	3	1	3	2	1	0.918188	0.353339
31	0.913809	1	1	开火正宗重庆火锅	1	44,068.00	田星哲	17685846663	S031	1.622	0.438	1	BLLOQ	EC031	412725199502225053	4	2	2		2	2	2	2	2	1	4	2	5	1	2	2	1	1	1	1	1	1	1	25	0.913809	0.438	1	2	1	3	2	1	-0.358526	-0.0391444
32	0.913809	1	1	开火正宗重庆火锅	1	44,068.00	任问中	13864261267	S032	2.774	0.638	1	0.174	EC032	37020619760421441x	1	1	2		2	2	2	2	1	1	5	3	3	2	4	2	1	1	2	1	1	1	1	44	0.913809	0.638	2	2	1	3	2	1	-0.195179	-0.0391444
33	0.913809	1	1	开火正宗重庆火锅	1	44,068.00	王秀芳	15153221206	S033	2.84	0.858	1	BLLOQ	EC033	370203197510103822	1	1	1	2	2	1	1	2	2	2	2	3	5	1	4	2	1	1	1	1	1	1	2	45	0.913809	0.858	2	2	1	3	2	1	-0.0665127	-0.0391444
34	0.913809	1	1	开火正宗重庆火锅	1	44,068.00	周正韜	13165091060	S034	4.657	1.181	1	0.11	EC034	370205197402252518	4	1	1	1	1	1	1	1	2	2	2	3	5	1	3	2	1	1	2	1	1	1	1	44	0.913809	1.181	2	2	1	2	1	1	0.0722499	-0.0391444
35	0.913809	1	1	开火正宗重庆火锅	1	44,068.00	张艳	17506589573	S035	0.535	10.677	1	1.53	EC035	431126198202010030	4	1	2		2	2	2	2	2	3	1	2	3	2	2	2	1	1	1	1	1	1	2	38	0.913809	10.677	2	3	1	3	2	1	1.02845	-0.0391444
36	0.879577	1	1	双合家园饺子馆	1	44,071.00	宋林艳	18366274116	S036	3.368	0.623	1	0.213	EC036	230921197611190242	4	1	2		1	1	1	1	2	1	4	1	5	1	3	2	1	1	1	1	1	1	2	44	0.879577	0.623	2	2	1	3	2	1	-0.205512	-0.055726
37	0.879577	1	1	双合家园饺子馆	1	44,071.00	郑逸帆	15166654995	S037	6.96	0.901	1	0.214	EC037	370283200105178320	1	1	1	1	1	1	1	1	2	2	2	1	2	2	2	2	1	1	1	1	1	1	2	19	0.879577	0.901	1	2	1	3	2	1	-0.0452752	-0.055726
38	0.879577	1	1	双合家园饺子馆	1	44,071.00	刘成容	13210828002	S038	1.048	1.201	1	0.488	EC038	370285200107082218	1	1	2		1	1	1	1	2	2	3	1	4	2	3	2	1	1	1	1	1	1	1	19	0.879577	1.201	1	2	1	2	1	1	0.079543	-0.055726
39	0.879577	1	1	双合家园饺子馆	1	44,071.00	肖永红	18253307135	S039	0.838	1.586	1	0.532	EC039	243026197804052524	4	1	2		2	1	1	1	2	2	3	1	5	1	3	2	1	1	1	1	1	1	2	42	0.879577	1.586	2	1	1	3	2	1	0.200303	-0.055726
40	0.879577	1	1	双合家园饺子馆	1	44,071.00	马美云	15275262719	S040	0.928	1.586	1	0.602	EC040	350311197508033541	4	1	2		1	1	1	1	1	2	3	1	4	2	3	2	1	1	1	1	1	1	2	45	0.879577	1.586	2	2	1	3	2	1	0.200303	-0.055726
41	0.284	1	1	海岛渔村	1	44,062.00	杜厚超	18953711898	S041	1.661	0.149	1	0.861	EC041	370481199508154236	4	1	1	1	1	1	1	1	2	1	5	1	5	1	3	2	1	1	1	1	1	1	1	32	0.284	0.149	2	3	1	3	2	1	-0.826814	-0.546682
42	0.284	1	1	海岛渔村	1	44,062.00	苟永梅	13969776728	S042	1.77	0.55	1	0.23	EC042	370203197410010929	1	1	1	1	1	1	1	1	2	2	3	2	4	2	2	1	1	1	1	1	1	1	2	45	0.284	0.55	2	3	1	3	2	1	-0.259637	-0.546682
43	0.284	1	1	海岛渔村	1	44,062.00	于晓琳	13645420012	S043	0.931	0.576	1	BLLOQ	EC043	370202198304223929	1	1	1	1	1	1	1	1	2	1	5	1	5	1	3	2	1	2	1	1	1	1	2	37	0.284	0.576	2	3	1	3	2	1	-0.239578	-0.546682
44	0.284	1	1	海岛渔村	1	44,062.00	于志成	17763236771	S044	0.483	0.621	1	0.258	EC044	370203197410062016	4	1	1	1	1	1	1	1	2	1	5	1	5	1	3	1	1	1	1	1	1	1	1	46	0.284	0.621	3	2	1	3	2	1	-0.206908	-0.546682
45	0.284	1	1	海岛渔村	1	44,062.00	刘丽丽	15275251208	S045	0.278	4.309	1	BLLOQ	EC045	370685198309022627	4	2	1	1	1	1	1	1	2	1	5	2	5	1	3	1	1	1	1	1	1	1	2	37	0.284	4.309	2	2	1	3	2	1	0.634376	-0.546682
46	1.16923	1	1	安徽私房菜馆	1	44,062.00	赵先生	15192597076	S046	0.194	2.027	1	0.411	EC046	234836198010092337	4	2	2		2	2	2	2	2	1	5	3	2	2	2	2	1	1	1	1	1	1	1	40	1.16923	2.027	2	3	1	3	2	1	0.306854	0.0679017
48	1.16923	1	1	安徽私房菜馆	1	44,062.00	陈先生	15295908106	S048	1.719	0.56	1	0.373	EC048	435626199304021335	2	1	1	1	2	2	2	2	2	2	2	3	3	2	4	2	1	1	1	1	1	1	1	27	1.16923	0.56	1	3	1	3	2	1	-0.251812	0.0679017
49	1.16923	1	1	安徽私房菜馆	1	44,062.00	张涛	13475886266	S049	1.701	0.999	1	0.466	EC049	411202198107035015	2	2	2		2	2	2	2	2	3	1	4	1	3	2	2	1	1	1	1	1	1	1	39	1.16923	0.999	2	2	1	3	2	1	-0.000434512	0.0679017
50	1.16923	1	1	安徽私房菜馆	1	44,062.00	王艳	18743331575	S050	5.928	1.082	1	0.214	EC050	222405198707074226	4	2	2		2	2	2	2	2	3	1	3	2	2	4	2	1	1	1	1	1	1	2	33	1.16923	1.082	2	1	1	3	2	1	0.0342273	0.0679017
51	0.897	1	1	蓝港海鲜厨房云霄路店	1	44,063.00	任荷	15861113221	S051	12.193	1.622	1	0.725	EC051	370282200103134622	1	2	1	3	1	1	2	1	2	3	1	1	1	3	2	1	1	1	2	1	1	1	2	20	0.897	1.622	1	3	1	3	2	1	0.210051	-0.0472076
52	0.897	1	1	蓝港海鲜厨房云霄路店	1	44,063.00	薛梓卿	16653881721	S052	0.889	2.774	1	0.484	EC052	37098220021026528x	1	1	1	2	1	1	1	1	2	2	3	1	5	1	3	2	1	1	1	1	1	1	2	18	0.897	2.774	1	3	1	3	2	1	0.443106	-0.0472076
53	0.897	1	1	蓝港海鲜厨房云霄路店	1	44,063.00	郭芳花	15192530375	S053	0.839	2.84	1	0.602	EC053	372321196608163563	2	2	1	1	1	1	2	1	2	2	3	1	2	2	2	1	1	1	1	1	1	1	2	55	0.897	2.84	3	2	1	3	2	1	0.453318	-0.0472076
54	0.897	1	1	蓝港海鲜厨房云霄路店	1	44,063.00	杨宁宁	13791922401	S054	1.142	4.657	1	0.278	EC054	231283200501120062	4	2	1	3	1	1	2	1	2	2	2	3	3	2	4	1	1	1	1	1	1	1	2	19	0.897	4.657	1	2	1	3	2	1	0.668106	-0.0472076
55	0.897	1	1	蓝港海鲜厨房云霄路店	1	44,063.00	马洪宇	18754225601	S055	13.59	14.326	1	7.111	EC055	37040220000531483x	4	2	1	2	1	1	1	1	2	2	3	2	4	2	2	1	1	1	2	1	1	1	1	20	0.897	14.326	1	3	1	3	2	1	1.40357	-0.0472076
56	1.604	1	1	三宝粥店	1	44,063.00	王艳华	13553051859	S056	0.301	0.535	1	0.206	EC056	372926197307252828	4	1	2		1	1	1	1	2	2	3	3	4	2	2	2	1	1	1	1	1	1	2	47	1.604	0.535	3	2	1	3	2	1	-0.271646	0.205204
57	1.604	1	1	三宝粥店	1	44,063.00	王振兴	15689670684	S057	0.208	0.563	1	0.233	EC057	370921199002025777	4	1	1	2	1	1	1	1	2	2	2	1	5	1	2	2	1	1	1	1	1	1	1	30	1.604	0.563	1	2	1	3	2	1	-0.249492	0.205204
58	1.604	1	1	三宝粥店	1	44,063.00	王宇程	15154220812	S058	0.143	0.711	1	1.249	EC058	230822200008128035	4	1	1	4	1	1	1	1	2	1	5	1	1	3	3	2	1	1	1	1	1	1	1	20	1.604	0.711	1	2	1	3	2	1	-0.14813	0.205204
59	1.604	1	1	三宝粥店	1	44,063.00	马露杰	13608962586	S059	0.05	3.368	1	0.664	EC059	370283199811095223	1	2	2		2	2	2	2	1	3	1	4	2	2	4	2	1	1	1	1	1	1	2	22	1.604	3.368	1	2	1	3	2	1	0.527372	0.205204
60	1.604	1	1	三宝粥店	1	44,063.00	葛辉辉	17854036722	S060	0.297	6.96	1	BLLOQ	EC060	372922200102025428	4	1	1	2	1	1	1	1	2	2	2	1	2	2	2	2	1	1	1	1	1	1	2	19	1.604	6.96	1	2	1	3	2	1	0.842609	0.205204
61	0.623	1	1	新时代大酒店	1	44,062.00	于盼盼	13554006808	S061	0.254	1.048	1	0.207	EC061	410222198610085040	1	1	1	2	1	1	1	1	2	1	5	1	5	1	3	2	1	1	1	1	1	1	2	33	0.623	1.048	2	1	1	3	2	1	0.0203613	-0.205512
62	0.623	1	1	新时代大酒店	1	44,062.00	何元芳	17852257353	S062	0.203	0.838	1	0.306	EC062	371122199710307621	4	1	2		1	1	1	1	2	1	4	1	5	1	3	1	1	1	1	1	1	1	2	22	0.623	0.838	1	3	1	3	2	1	-0.076756	-0.205512
63	0.623	1	1	新时代大酒店	1	44,062.00	李云英	18830966177	S063	0.179	0.928	1	1.219	EC063	132237197210104825	4	1	1	1	1	1	1	1	2	1	5	1	4	2	2	2	1	1	1	1	1	1	2	40	0.623	0.928	2	1	1	3	2	1	-0.032452	-0.205512
64	0.623	1	1	新时代大酒店	1	44,062.00	张雨	15853258709	S064	0.156	1.661	1	0.114	EC064	41142519960321812X	4	1	1	1	1	1	1	1	2	1	5	1	5	1	3	2	1	1	1	1	1	1	2	25	0.623	1.661	1	2	1	3	2	1	0.22037	-0.205512
66	1.48102	1	1	新渝干锅辣鸭头	2	44,067.00	李永飞	13589321153	S066	0.05	3.534	1	0.952	EC066	130531199807113615	4	2	2		2	2	2	2	2	1	5	3	5	1	4	2	1	1	1	1	1	1	1	23	1.48102	3.534	1	1	1	3	2	1	0.548267	0.170561
67	1.48102	1	1	新渝干锅辣鸭头	2	44,067.00	贺春格	18669812078	S067	0.05	1.77	1	0.255	EC067	130533198402052728	4	1	1	1	2	1	1	1	2	2	3	1	2	2	2	2	1	1	1	1	1	1	2	36	1.48102	1.77	2	2	1	3	2	1	0.247973	0.170561
68	1.48102	1	1	新渝干锅辣鸭头	2	44,067.00	任明峰	15564869555	S068	0.701	1.086	1	BLLOQ	EC068	130533198204022712	4	2	1	1	1	2	2	1	2	2	3	2	5	1	2	2	1	1	1	1	1	1	1	38	1.48102	1.086	2	2	1	3	2	1	0.0358298	0.170561
69	1.48102	1	1	新渝干锅辣鸭头	2	44,067.00	徐孟瑶	13645324965	S069	0.92	0.931	1	0.438	EC069	370282000041111724	1	1	2		2	2	2	2	1	1	5	2	4	2	4	2	1	1	1	1	1	1	2	20	1.48102	0.931	1	2	1	3	2	1	-0.0310503	0.170561
70	1.48102	1	1	新渝干锅辣鸭头	2	44,067.00	任明义	13730999606	S070	0.05	0.253	1	0.228	EC070	130533198508042739	4	1	1	1	1	1	1	1	2	1	4	1	5	1	3	2	1	1	1	1	1	1	1	35	1.48102	0.253	2	2	1	3	2	1	-0.596879	0.170561
71	0.134	1	1	德庄火锅	1	44,065.00	范志磊	17358051811	S071	0.232	0.587	1	BLLOQ	EC071	341621199710120512	2	1	1	1	1	1	1	1	2	1	4	1	5	1	3	2	1	1	1	1	1	1	1	23	0.134	0.587	1	1	1	3	2	1	-0.231362	-0.872895
72	0.134	1	1	德庄火锅	1	44,065.00	朱慧龙	15554082003	S072	0.167	14.467	1	8.569	EC072	22080219970312333X	1	1	2		1	1	1	1	2	1	5	2	3	2	2	2	1	1	1	1	1	1	1	21	0.134	14.467	1	3	1	2	1	1	1.46934	-0.872895
74	0.134	1	1	德庄火锅	1	44,065.00	王晓恩	15288970272	S074	0.652	2.705	1	0.707	EC074	370283200004241517	2	1	1	1	1	1	1	1	2	2	3	1	5	1	2	2	1	1	1	1	1	1	1	20	0.134	2.705	1	2	1	2	1	1	0.432167	-0.872895
75	0.134	1	1	德庄火锅	1	44,065.00	甄广旭	15124632333	S075	0.367	0.575	1	BLLOQ	EC075	371326199810184338	4	1	1	2	1	1	1	1	2	2	2	1	5	1	2	2	1	1	1	1	1	1	1	22	0.134	0.575	1	2	1	3	2	1	-0.240332	-0.872895
76	0.097	0	1	东辉国际大酒店	1	44,065.00	拜斯林	18100371643	S076	0.05	1.145	1	0.182	EC076	310663199911054463	1	2	1	4	1	2	2	2	2	1	4	1	5	1	3	1	1	1	1	1	1	1	1	21	0.097	1.145	1	3	2(回族)	3	2	1	0.0588055	-1.01323
77	0.097	0	1	东辉国际大酒店	1	44,065.00	王纬	15192677621	S077	0.05	0.483	1	BLLOQ	EC077	370283198503163568	4	1	1	1	1	1	1	1	2	1	5	1	5	1	3	1	1	1	1	1	1	1	2	35	0.097	0.483	2	3	1	3	2	1	-0.316053	-1.01323
78	0.097	0	1	东辉国际大酒店	1	44,065.00	韩佩辰	18265323653	S078	12.913	0.278	1	0.111	EC078	370203199312027929	4	1	1	1	1	1	1	1	1	1	5	1	5	1	3	1	1	1	1	1	1	1	2	26	0.097	0.278	1	2	1	3	2	1	-0.555955	-1.01323
79	0.097	0	1	东辉国际大酒店	1	44,065.00	郭桂平	18866622514	S079	1.2	0.194	1	BLLOQ	EC079	612301197606113180	4	1	1	1	1	1	1	1	2	1	4	1	5	1	3	1	1	1	1	1	1	1	2	43	0.097	0.194	2	1	1	3	2	1	-0.712198	-1.01323
80	0.097	0	1	东辉国际大酒店	1	44,065.00	王孟强	13356859580	S080	0.213	0.124	1	BLLOQ	EC080	370283198705068999	4	1	1	1	1	1	1	1	1	2	2	1	2	2	2	1	1	1	2	1	1	1	1	33	0.097	0.124	2	3	1	3	2	1	-0.906578	-1.01323
81	162.254	1	1	旭光辣子鸡	1	44,065.00	许云	15306420649	S081	0.104	1.719	1	0.351	EC081	34222119838205504x	4	2	2		2	2	2	2	2	1	5	3	5	1	4	2	1	1	1	1	1	1	2	37	162.254	1.719	2	1	1	3	2	1	0.235276	2.2102
83	162.254	1	1	旭光辣子鸡	1	44,065.00	赵丹丹	15712707913	S083	0.05	1.701	1	0.555	EC083	13098419910130422X	2	2	2		2	2	2	2	2	2	3	3	5	1	4	2	1	1	1	1	1	1	2	29	162.254	1.701	1	2	1	3	2	1	0.230704	2.2102
84	162.254	1	1	旭光辣子鸡	1	44,065.00	李晓玲	18692699724	S084	0.113	5.928	1	17.876	EC084	320123198905200084	4	2	2		2	2	2	2	2	1	5	4	1	3	4	2	1	1	1	1	1	1	2	34	162.254	5.928	2	1	1	2	1	1	0.772908	2.2102
85	162.254	1	1	旭光辣子鸡	1	44,065.00	滕鹤	186614128134	S085	1.292	12.193	1	0.794	EC085	220182200012195341	2	1	2		2	2	2	2	2	2	2	3	1	3	4	2	1	1	1	1	1	1	2	21	162.254	12.193	1	2	1	3	2	1	1.82732	2.2102
87	0.941	1	1	老船夫	1	44,064.00	郑维强	13863923299	S087	0.125	3.934	1	2.13	EC087	371202198505252612	4	1	1	4	1	1	1	1	2	3	1	1	1	3	3	1	1	1	1	1	1	1	1	35	0.941	3.934	2	3	1	3	2	1	0.594834	-0.0264104
88	0.941	1	1	老船夫	1	44,064.00	王有鹏	15763902901	S088	4.411	3.856	1	0.453	EC088	37028219960505511X	4	1	1	1	1	1	1	1	2	1	4	1	5	1	3	1	1	1	1	1	1	1	1	25	0.941	3.856	1	2	1	2	1	1	0.586137	-0.0264104
89	0.941	1	1	老船夫	1	44,064.00	王翠萍	18561337725	S089	0.405	0.889	1	0.109	EC089	370282198901282024	4	1	1	1	1	1	1	1	2	3	1	1	3	2	2	1	1	1	1	1	1	1	2	32	0.941	0.889	2	2	1	3	2	1	-0.0510982	-0.0264104
90	0.941	1	1	老船夫	1	44,064.00	张晓英	13553018059	S090	1.341	0.839	1	0.871	EC090	370625198011183005	4	1	1	1	1	1	1	1	2	3	1	1	1	3	2	1	1	1	1	1	1	1	2	40	0.941	0.839	2	2	1	3	2	1	-0.076238	-0.0264104
91	0.163	1	1	蓝海大饭店	1	44,063.00	王世涛	18364637005	S091	0.05	0.206	1	0.68	EC091	370786200305075117	2	1	1	1	1	1	1	1	2	1	4	2	5	1	2	1	1	1	1	1	1	1	1	18	0.163	0.206	1	2	1	3	2	1	-0.686133	-0.787812
92	0.163	1	1	蓝海大饭店	1	44,063.00	宋亚斐	15621554106	S092	0.05	0.494	1	0.235	EC092	370911199702075238	2	1	1	1	2	2	1	2	2	1	4	3	5	1	4	1	1	1	1	1	1	1	1	23	0.163	0.494	1	3	1	3	2	1	-0.306273	-0.787812
93	0.163	1	1	蓝海大饭店	1	44,063.00	孙昌龙	15153283182	S093	0.05	1.256	1	BLLOQ	EC093	370213199307155232	1	1	1	1	1	1	1	1	2	1	5	1	4	2	3	1	1	1	1	1	1	1	1	27	0.163	1.256	1	3	1	3	2	1	0.0989896	-0.787812
94	0.163	1	1	蓝海大饭店	1	44,063.00	吴子杰	18763652181	S094	0.888	5.37	1	1.359	EC094	370786200303145118	1	1	1	1	1	1	1	1	2	1	4	2	5	1	3	1	1	1	1	1	1	1	1	18	0.163	5.37	1	2	1	3	2	1	0.729974	-0.787812
95	0.163	1	1	蓝海大饭店	1	44,063.00	龙志翔	15853288834	S095	0.173	5.963	1	BLLOQ	EC095	340811199710254710	2	1	1	1	1	1	1	1	2	1	4	1	5	1	2	1	1	1	1	1	1	1	1	24	0.163	5.963	1	3	1	3	2	1	0.775465	-0.787812
96	0.126486	1	1	重庆公鸡煲	1	44,065.00	李志锋	18661969557	S096	0.445	1.316	1	0.206	EC096	370682199010081935	4	1	2		1	1	1	2	2	1	4	2	5	1	2	2	1	1	1	1	1	1	1	30	0.126486	1.316	1	2	1	3	2	1	0.119256	-0.897959
97	0.126486	1	1	重庆公鸡煲	1	44,065.00	顾双灵	15836236937	S097	0.215	1.142	1	BLLOQ	EC097	412726198507120826	2	2	2		2	2	2	2	1	1	5	4	2	2	4	2	1	1	1	1	1	1	2	34	0.126486	1.142	2	1	1	3	2	1	0.0576661	-0.897959
98	0.126486	1	1	重庆公鸡煲	1	44,065.00	苏秀燕	13210131672	S098	0.241	13.59	1	BLLOQ	EC098	371202197710036826	4	1	1	2	1	1	1	1	2	1	4	1	5	1	3	2	1	1	1	1	1	1	2	43	0.126486	13.59	2	2	1	3	2	1	1.90086	-0.897959
99	0.126486	1	1	重庆公鸡煲	1	44,065.00	刘佳君	18353272661	S099	0.05	0.301	1	8.946	EC099	370214199905216025	2	1	1	1	1	2	2	2	2	3	1	2	5	1	4	2	1	1	1	1	1	1	2	21	0.126486	0.301	1	3	1	1	1	1	-0.521434	-0.897959
101	0.213	1	3	上实中心	1	44,064.00	曲世鹏	13375328795	S101	0.05	0.215	1	BLLOQ	EC101	370212198412091532	4	1	1	1	1	1	1	1	2	2	3	1	4	2	2	2	1	1	1	1	1	1	1	36	0.213	0.215	2	2	1	3	2	1	-0.667562	-0.67162
102	0.213	1	3	上实中心	1	44,064.00	姜亚南	18615326269	S102	0.655	0.208	1	BLLOQ	EC102	370283199010182423	4	1	1	1	1	2	1	1	2	2	3	1	5	1	3	2	1	1	1	1	1	1	2	30	0.213	0.208	1	3	1	3	2	1	-0.681937	-0.67162
103	0.213	1	3	上实中心	1	44,064.00	吕宗良	18954246747	S103	0.05	0.186	1	0.115	EC103	371202199503178011	4	1	1	1	1	1	1	1	2	2	3	1	5	1	3	2	1	1	1	1	1	1	1	25	0.213	0.186	1	3	1	3	2	1	-0.730487	-0.67162
104	0.213	1	3	上实中心	1	44,064.00	王沛	13361208828	S104	0.412	0.143	1	0.107	EC104	370203198612178644	4	1	1	1	2	1	1	1	2	2	3	1	3	2	2	2	1	1	1	1	1	1	2	35	0.213	0.143	2	3	1	3	2	1	-0.844664	-0.67162
105	0.213	1	3	上实中心	1	44,064.00	朱铖铖	18554827066	S105	0.05	0.05	0	BLLOQ	EC105	370212198803071520	4	1	1	1	1	1	1	1	2	1	4	2	5	1	3	2	1	1	1	1	1	1	2	33	0.213	0.05	2	3	1	3	2	1	-1.30103	-0.67162
106	0.242	1	3	天泰金融广场	1	44,064.00	高雪云	13863998137	S106	0.513	0.297	1	BLLOQ	EC106	372925198411162126	4	1	1	1	1	1	1	1	2	1	4	1	5	1	3	1	1	1	1	1	1	1	2	36	0.242	0.297	2	3	1	3	2	1	-0.527244	-0.616185
107	0.242	1	3	天泰金融广场	1	44,064.00	王娟	13792861702	S107	0.194	0.254	1	0.156	EC107	370212198011221527	4	1	1	1	1	1	1	1	2	1	5	2	5	1	2	2	1	1	1	1	1	1	2	40	0.242	0.254	2	3	1	3	2	1	-0.595166	-0.616185
108	0.242	1	3	天泰金融广场	1	44,064.00	朱璠璠	15192746169	S108	0.153	0.203	1	BLLOQ	EC108	370212199507111529	4	1	1	1	1	1	1	1	2	1	4	2	5	1	3	2	1	1	2	1	1	1	2	25	0.242	0.203	1	3	1	3	2	1	-0.692504	-0.616185
109	0.242	1	3	天泰金融广场	1	44,063.00	刘圆圆	13668850778	S109	0.05	0.179	1	BLLOQ	EC109	370203198908318626	4	1	1	3	1	1	1	1	2	2	3	1	5	1	3	2	1	1	1	1	1	1	2	30	0.242	0.179	1	3	1	3	2	1	-0.747147	-0.616185
110	0.242	1	3	天泰金融广场	1	44,064.00	刘成成	15275299953	S110	0.05	0.156	1	BLLOQ	EC110	372924199406225426	4	1	1	3	1	1	1	1	2	1	4	1	5	1	3	1	1	1	1	1	1	1	2	26	0.242	0.156	1	3	1	3	2	1	-0.806875	-0.616185
111	0.153	1	3	青岛金融中心大厦	1	44,064.00	石金花	18561654569	S111	0.105	0.05	0	BLLOQ	EC111	230183199009134241	3	1	1	1	2	2	1	2	2	2	3	1	5	1	3	2	1	1	1	1	1	1	2	30	0.153	0.05	1	2	1	3	2	1	-1.30103	-0.815309
112	0.153	1	3	青岛金融中心大厦	1	44,064.00	亓文慧	17860224720	S112	0.161	0.05	0	0.289	EC112	370785200111185725	1	1	1	1	1	1	2	2	2	1	4	2	5	1	3	2	1	1	1	1	1	1	2	20	0.153	0.05	1	2	1	3	2	1	-1.30103	-0.815309
113	0.153	1	3	青岛金融中心大厦	1	44,064.00	张新茹	17561910917	S113	0.269	0.701	1	0.123	EC113	37078319941221398x	2	1	2		1	2	1	1	2	1	4	1	5	1	3	2	1	1	1	1	1	1	2	25	0.153	0.701	1	3	1	3	2	1	-0.154282	-0.815309
114	0.153	1	3	青岛金融中心大厦	1	44,064.00	王巧梅	17753202350	S114	0.13	0.92	1	75.344	EC114	230303199703014329	1	1	1	1	2	2	2	1	2	1	4	1	5	1	4	2	1	1	1	1	1	1	2	23	0.153	0.92	1	2	1	1	1	1	-0.0362122	-0.815309
116	0.02	0	3	金岭大厦	1	44,064.00	马琳	18505324268	S116	0.838	0.05	0	BLLOQ	EC116	370103198801304528	4	1	1	1	1	1	1	1	2	2	2	1	5	1	3	2	1	1	1	1	1	1	2	31	0.02	0.05	2	3	1	3	2	1	-1.30103	-1.69897
117	0.02	0	3	金岭大厦	1	44,064.00	王德明	18863917082	S117	3.548	0.05	0	BLLOQ	EC117	371428198604103035	2	1	2		2	2	2	1	2	1	4	1	2	2	2	2	1	1	1	1	1	1	1	34	0.02	0.05	2	1	1	3	2	1	-1.30103	-1.69897
118	0.02	0	3	金岭大厦	1	44,064.00	李剑	18663906996	S118	0.05	0.312	1	0.159	EC118	370202198010123017	4	1	1	1	1	1	1	1	2	1	4	1	5	1	3	2	1	1	1	1	1	1	1	40	0.02	0.312	2	3	1	3	2	1	-0.505845	-1.69897
119	0.02	0	3	金岭大厦	1	44,064.00	刘蕊	15969811537	S119	0.16	0.232	1	BLLOQ	EC119	370203199204308221	4	1	1	2	1	1	1	1	2	1	5	4	5	1	3	2	1	1	1	1	1	1	2	28	0.02	0.232	1	3	1	3	2	1	-0.634512	-1.69897
121	0.163	1	3	檀香湾	1	44,064.00	曲海枫	13969770382	S121	0.212	0.167	1	BLLOQ	EC121	370202197901261356	4	2	2		1	2	2	1	2	1	5	3	4	2	4	2	1	2	2	1	1	2	2	41	0.163	0.167	2	2	1	3	2	1	-0.777284	-0.787812
122	0.163	1	3	檀香湾	1	44,064.00	房全艺	15689902621	S122	1.463	0.652	1	BLLOQ	EC122	370612199403162227	3	1	1	1	1	1	1	1	2	1	4	1	5	1	4	2	1	1	1	1	1	1	2	27	0.163	0.652	1	3	1	3	2	1	-0.185752	-0.787812
123	0.163	1	3	檀香湾	1	44,071.00	张欣	13687236125	S123	0.239	0.367	1	0.276	EC123	370212197911121025	4	1	1	1	1	1	1	2	1	1	5	3	5	1	3	2	1	1	2	1	2	1	2	41	0.163	0.367	2	2	1	3	2	1	-0.435334	-0.787812
124	0.163	1	3	檀香湾	1	44,071.00	杨红剑	15806527569	S124	0.18	0.05	0	BLLOQ	EC124	370212198107151527	4	1	1	1	1	2	2	2	2	1	5	1	5	1	3	2	1	1	1	1	1	1	2	41	0.163	0.05	2	3	1	3	2	1	-1.30103	-0.787812
125	0.163	1	3	檀香湾	1	44,064.00	李春晓	18366236332	S125	0.05	0.05	0	BLLOQ	EC125	220322199503203229	4	2	1	2	2	2	2	1	1	2	3	1	5	1	3	2	1	1	1	1	1	1	2	25	0.163	0.05	1	3	1	3	2	1	-1.30103	-0.787812
127	0.328	1	3	深业大厦	1	44,064.00	杨加风	18254962922	S127	0.05	12.913	1	0.133	EC127	371324197902118723	4	1	1	1	2	2	2	2	2	2	3	2	3	2	4	2	1	1	1	1	1	1	2	18	0.328	12.913	1	1	1	3	2	1	1.11103	-0.484126
128	0.328	1	3	深业大厦	1	44,064.00	汪照焱	18753222502	S128	0.05	1.2	1	0.24	EC128	370281199011103149	2	1	1	1	1	1	1	1	2	2	3	2	4	2	3	2	1	1	1	1	1	1	2	30	0.328	1.2	1	3	1	3	2	1	0.0791812	-0.484126
129	0.328	1	3	深业大厦	1	44,064.00	曲建滨	86675010	S129	0.122	1.119	1	0.246	EC129	372801196998061210	4	1	2		2	2	2	2	2	2	3	2	5	1	4	2	1	1	1	1	1	1	1	51	0.328	1.119	3	3	1	3	2	1	0.0488301	-0.484126
130	0.328	1	3	深业大厦	1	44,064.00	焦守都	18601666455	S130	0.24	0.653	1	4.727	EC130	370911198508174013	2	2	1	1	2	2	2	2	2	2	3	3	5	1	1	2	1	1	1	1	1	1	1	35	0.328	0.653	2	2	1	1	1	1	-0.185087	-0.484126
131	0.328	1	3	深业大厦	1	44,064.00	钟知晓	15726279101	S131	0.574	0.645	1	BLLOQ	EC131	370282200082065816	2	2	1	1	1	1	1	2	2	1	5	2	5	1	3	2	1	1	1	1	1	1	1	21	0.328	0.645	1	3	1	3	2	1	-0.19044	-0.484126
132	0.328	1	3	深业大厦	1	44,064.00	许宁	15887593322	S132	0.651	0.544	1	22.972	EC132	370921198911060057	4	1	2		2	2	2	1	2	2	2	2	5	1	1	2	1	1	1	1	1	1	1	30	0.328	0.544	1	3	1	2	1	1	-0.264401	-0.484126
133	0.328	1	3	深业大厦	1	44,064.00	蕾蕾	18669891819	S133	0.05	0.213	1	0.371	EC133	370786199602253623	2	1	1	1	1	2	2	2	2	2	3	1	5	1	3	2	1	1	1	1	1	1	2	25	0.328	0.213	1	3	1	3	2	1	-0.67162	-0.484126
134	0.328	1	3	深业大厦	1	44,064.00	倪纳纳	18661826089	S134	0.05	0.104	0	BLLOQ	EC134	37132419870714842X	4	2	1	3	1	1	1	1	2	2	3	3	4	2	2	2	1	1	1	1	1	1	2	34	0.328	0.104	2	2	1	3	2	1	-0.982967	-0.484126
136	0.328	1	3	深业大厦	1	44,065.00	李莎莎	13863945075	S136	0.05	0.05	0	0.241	EC136	370105198403142124	2	1	1	1	1	1	1	1	2	1	4	1	5	1	2	2	1	1	1	1	1	1	2	36	0.328	0.05	2	2	1	3	2	1	-1.30103	-0.484126
138	0.501	1	3	今日写字楼	1	44,064.00	张敏	17667557362	S138	0.325	0.113	1	BLLOQ	EC138	370283198610038949	4	1	2		1	2	2	2	2	1	4	1	5	1	3	2	1	1	1	1	1	1	2	34	0.501	0.113	2	3	1	3	2	1	-0.946922	-0.300162
139	0.501	1	3	今日写字楼	1	44,064.00	徐天杰	13385321088	S139	0.386	14.364	1	16.139	EC139	370681199609117011	4	1	1	1	2	2	2	2	1	2	3	3	4	2	2	2	1	1	1	1	1	1	1	40	0.501	14.364	2	3	1	2	1	1	1.90506	-0.300162
140	0.501	1	3	今日写字楼	1	44,064.00	沙娜	18653272616	S140	0.176	1.292	1	0.282	EC140	370204196809053922	2	1	2		2	2	2	2	1	1	5	1	5	1	3	2	1	1	1	1	1	1	2	50	0.501	1.292	3	2	1	3	2	1	0.111263	-0.300162
141	0.623	1	3	时代广场	1	44,064.00	张蕾	13210076168	S141	0.568	0.125	1	BLLOQ	EC141	370206197709213228	4	1	1	1	1	1	1	1	2	2	3	1	5	1	1	2	1	1	1	1	1	1	2	42	0.623	0.125	2	3	1	3	2	1	-0.90309	-0.205512
143	0.623	1	3	时代广场	1	44,064.00	赵庆超	17863976552	S143	0.403	0.877	1	0.11	EC143	371122199808043118	1	1	2		1	1	1	1	2	2	3	1	4	2	2	1	1	1	1	1	1	1	1	22	0.623	0.877	1	3	1	1	1	1	-0.0570004	-0.205512
144	0.623	1	3	时代广场	1	44,064.00	武士全	13791953307	S144	0.343	0.222	1	0.775	EC144	232303199304211810	2	1	1	2	1	1	1	1	2	3	1	1	1	3	4	2	1	1	1	1	1	1	1	27	0.623	0.222	1	2	1	3	2	1	-0.653647	-0.205512
145	0.623	1	3	时代广场	1	44,064.00	王燕	15263133781	S145	2.125	4.411	1	BLLOQ	EC145	370202199304250524	1	1	1	1	1	1	1	1	2	1	4	1	5	1	3	2	1	1	1	1	1	1	2	27	0.623	4.411	1	3	1	3	2	1	0.644537	-0.205512
148	0.331	1	3	中铁青岛中心	1	44,068.00	徐倩倩	15689114935	S148	0.05	0.405	1	BLLOQ	EC148	370205199402122025	4	1	1	1	1	2	2	2	2	1	5	3	5	1	4	2	1	1	1	1	1	1	2	26	0.331	0.405	1	3	1	3	2	1	-0.392545	-0.480172
149	0.331	1	3	中铁青岛中心	1	44,068.00	韩秀秀	18354271063	S149	0.316	1.341	1	0.496	EC149	370828199211155329	4	1	1	1	1	1	1	1	2	1	5	1	5	1	4	2	1	1	1	1	1	1	2	27	0.331	1.341	1	3	1	3	2	1	0.127429	-0.480172
150	0.331	1	3	中铁青岛中心	1	44,068.00	刘娜	18605321829	S150	9.65	0.05	0	BLLOQ	EC150	370203198212168208	4	1	2		1	2	2	2	1	2	3	3	5	1	2	2	1	1	1	1	1	1	2	37	0.331	0.05	2	3	1	3	2	1	-1.30103	-0.480172
152	0.389	1	3	机关办公楼四号楼	1	44,064.00	刘益宏	15588640889	S152	0.196	0.05	0	0.179	EC152	370282199708177320	4	1	1	1	1	1	1	1	2	1	4	1	5	1	3	2	1	1	1	1	1	1	2	23	0.389	0.05	1	3	1	3	2	1	-1.30103	-0.41005
153	0.389	1	3	机关办公楼四号楼	1	44,064.00	刘文硕	13396486091	S153	0.354	0.05	0	BLLOQ	EC153	370282199909212320	1	1	1	1	1	1	1	1	2	1	4	1	5	1	3	2	1	1	1	1	1	1	2	20	0.389	0.05	1	3	1	3	2	1	-1.30103	-0.41005
154	0.389	1	3	机关办公楼四号楼	1	44,064.00	于琳	15194222278	S154	1.15	0.888	1	BLLOQ	EC154	370203199002097921	4	1	1	1	1	1	1	1	2	1	4	1	5	1	3	2	1	1	1	1	1	1	2	30	0.389	0.888	1	3	1	3	2	1	-0.051587	-0.41005
155	0.389	1	3	机关办公楼四号楼	1	44,064.00	于家展	13789882183	S155	2.659	0.173	1	0.277	EC155	371122198303170686	4	2	1	1	1	2	2	2	1	1	4	2	5	1	4	2	1	1	1	1	1	1	2	38	0.389	0.173	2	1	1	3	2	1	-0.761954	-0.41005
156	0.178	1	3	李沧区政府	1	44,064.00	武云萍	15954266517	S156	3.526	0.445	1	0.34	EC156	152221197602211825	4	1	1	1	1	1	1	1	2	1	4	1	5	1	2	2	1	1	1	1	1	1	2	44	0.178	0.445	2	3	1	3	2	1	-0.35164	-0.74958
157	0.178	1	3	李沧区政府	1	44,070.00	刘阿娜	18678929707	S157	0.9	0.215	1	0.193	EC157	370213197811145245	4	1	1	1	1	1	1	1	1	2	3	1	5	1	1	2	1	1	1	1	1	1	2	42	0.178	0.215	2	3	1	3	2	1	-0.667562	-0.74958
158	0.178	1	3	李沧区政府	1	44,064.00	赵玉琪	17660656968	S158	0.53	0.241	1	0.173	EC158	371122198906172824	1	1	1	1	1	1	1	1	2	1	4	2	5	1	2	2	1	1	1	1	1	1	2	31	0.178	0.241	2	2	1	3	2	1	-0.617983	-0.74958
159	0.178	1	3	李沧区政府	1	44,064.00	陈建玲	13210119111	S159	0.05	0.05	0	BLLOQ	EC159	32132119830829742x	4	1	2		1	1	1	1	2	1	4	2	5	1	1	2	1	1	1	1	1	1	2	37	0.178	0.05	2	1	1	3	2	1	-1.30103	-0.74958
160	0.178	1	3	李沧区政府	1	44,064.00	胡勇涛	18661855109	S160	11.161	1.143	1	0.359	EC160	370212197710083034	4	1	1	1	1	1	1	1	2	1	5	2	5	1	3	2	1	1	1	1	1	1	1	43	0.178	1.143	2	2	1	3	2	1	0.0580462	-0.74958
161	0.511	1	3	行政审批大厅	1	44,064.00	王彦钧	15953295275	S161	1.455	0.05	0	0.149	EC161	370203198608125945	4	1	1	1	1	1	1	1	2	3	1	1	5	1	2	2	1	1	1	1	1	1	2	34	0.511	0.05	2	3	1	3	2	1	-1.30103	-0.291579
162	0.511	1	3	行政审批大厅	1	44,064.00	吴浩瑛	18205426810	S162	0.136	0.655	1	0.112	EC162	370205199807285527	3	1	1	1	1	1	1	1	2	1	4	1	5	1	3	2	1	1	1	1	1	1	2	22	0.511	0.655	1	3	1	3	2	1	-0.183759	-0.291579
163	0.072	0	3	市人大	1	44,064.00	王雪娜	13853272152	S163	0.221	0.05	0	BLLOQ	EC163	370206197909024827	4	1	1	1	1	1	1	1	2	1	5	2	5	1	4	2	1	1	1	1	1	1	2	41	0.072	0.05	2	3	1	3	2	1	-1.30103	-1.14267
164	0.389	1	3	机关办公楼四号楼	1	44,064.00	孙衍菊	13156267885	S164	13.251	0.412	1	0.146	EC164	370784198205073525	4	1	1	1	1	1	1	1	2	1	4	2	5	1	3	2	1	1	1	1	1	1	2	38	0.389	0.412	2	1	1	3	2	1	-0.385103	-0.41005
165	0.389	1	3	机关办公楼四号楼	1	44,064.00	纪茜娴	15275209978	S151	0.576	0.05	0	BLLOQ	EC151	370282200110191729	1	1	1	1	1	1	1	1	2	1	4	1	5	1	3	2	1	1	1	1	1	1	2	18	0.389	0.05	1	2	1	3	2	1	-1.30103	-0.41005
166	0.997	1	3	市政府二期	1	44,064.00	吕志浩	15092411625	S166	0.498	0.318	1	0.315	EC166	370683199509236015	4	1	1	1	1	1	1	1	2	1	4	1	5	1	2	2	1	1	1	1	1	1	1	25	0.997	0.318	1	3	1	3	2	1	-0.497573	-0.00130484
167	0.997	1	3	市政府二期	1	44,064.00	曹力	19963993266	S167		0.513	1	BLLOQ	EC167	370213198807032023	4	1	1	1	1	1	1	1	2	1	4	1	5	1	2	2	1	1	1	1	1	1	2	32	0.997	0.513	2	3	1	3	2	1	-0.289883	-0.00130484
168	0.997	1	3	市政府二期	1	44,064.00	袁慧	15318890365	S168		0.194	1	0.237	EC168	37020219891109142X	4	1	2		1	1	1	1	2	1	4	1	5	1	3	2	1	1	1	1	1	1	2	30	0.997	0.194	1	3	1	3	2	1	-0.712198	-0.00130484
169	0.997	1	3	市政府二期	1	44,064.00	孙佳佳	15966861382	S169		0.153	1	BLLOQ	EC169	370205198502168026	4	1	1	1	1	1	1	1	2	1	4	1	5	1	3	2	1	1	1	1	1	1	2	36	0.997	0.153	2	3	1	3	2	1	-0.815309	-0.00130484
170	0.997	1	3	市政府二期	1	44,064.00	孙健	13969875381	S170		0.141	1	0.197	EC170	370202198110261417	4	1	2		1	1	1	1	2	2	3	1	5	1	3	2	1	1	1	1	1	1	1	39	0.997	0.141	2	3	1	3	2	1	-0.850781	-0.00130484
171	0.997	1	3	市政府二期	1	44,064.00	陶丽君	15318879619	S171		0.05	0	0.288	EC171	37020319871016262X	4	1	1	1	1	1	1	1	2	1	4	1	5	1	3	2	1	1	1	1	1	1	2	32	0.997	0.05	2	3	1	3	2	1	-1.30103	-0.00130484
172	0.997	1	3	市政府二期	1	44,064.00	刘佳	13969613891	S172		0.05	0	0.214	EC172	370202198203122221	4	1	1	1	1	1	1	1	2	1	4	1	5	1	3	2	1	1	1	1	1	1	2	38	0.997	0.05	2	3	1	3	2	1	-1.30103	-0.00130484
173	0.072	0	3	市人大	1	44,064.00	王静	15192797919	S173		0.105	0	BLLOQ	EC173	610303197803312421	4	1	1	1	1	1	1	1	2	1	4	1	5	1	3	2	1	1	1	1	1	1	2	42	0.072	0.105	2	3	1	3	2	1	-0.978811	-1.14267
174	0.036	0	3	市政协	1	44,064.00	刘虎	13791919281	S174		0.679	1	0.175	EC174	140121198011144515	4	1	1	1	1	1	1	1	2	1	4	2	4	2	3	2	1	1	1	1	1	1	1	40	0.036	0.679	2	3	1	3	2	1	-0.16813	-1.4437
175	0.036	0	3	市政协	1	44,064.00	刘文进	13964222242	S175		0.263	1	0.246	EC175	410403197609203019	4	1	1	1	1	1	1	1	2	2	3	3	4	2	3	1	1	1	1	1	1	1	1	44	0.036	0.263	2	2	1	2	1	1	-0.580044	-1.4437
176	0.036	0	3	市政协	1	44,064.00	马晓晨	82897660	S176		0.161	1	0.363	EC176	370202198411013521	4	1	2		1	1	1	1	2	1	5	3	5	1	1	2	1	1	1	1	1	1	2	35	0.036	0.161	2	3	1	3	2	1	-0.793174	-1.4437
177	0.072	0	3	市人大	1	44,064.00	王文强	13210803920	S177		0.05	0	BLLOQ	EC177	370284197709251231	4	1	2		1	1	1	1	2	1	4	1	5	1	3	2	1	1	1	1	1	1	1	43	0.072	0.05	2	3	1	3	2	1	-1.30103	-1.14267
178	0.072	0	3	市人大	1	44,064.00	宋旭	13969716701	S178		0.05	0	0.21	EC178	370203198310144537	4	1	1	1	1	1	1	1	2	1	4	1	5	1	3	2	1	1	1	1	1	1	1	37	0.072	0.05	2	3	1	3	2	1	-1.30103	-1.14267
179	0.072	0	3	市人大	1	44,064.00	黄艳美	15854276977	S179		0.269	1	0.303	EC179	370202197808132620	4	1	1	2	1	1	1	1	2	1	4	1	5	1	3	2	1	1	1	1	1	1	2	42	0.072	0.269	2	3	1	3	2	1	-0.570248	-1.14267
180	0.072	0	3	市人大	1	44,064.00	沈雅静	82886757	S180		0.13	1	BLLOQ	EC180	37020219811009222x	4	1	1	1	1	1	1	1	2	1	4	2	5	1	1	2	1	1	1	1	1	1	2	39	0.072	0.13	2	3	1	3	2	1	-0.886057	-1.14267
181	0.511	1	3	行政审批大厅	1	44,064.00	吕迎春	18954834823	S181		0.838	1	0.161	EC181	371203199801193726	4	1	1	1	1	1	1	1	2	1	5	1	4	2	2	2	1	1	1	1	1	1	2	22	0.511	0.838	1	3	1	3	2	1	-0.076756	-0.291579
182	0.511	1	3	行政审批大厅	1	44,064.00	邓旭昀	18561654506	S182		0.526	1	0.202	EC182	370213199705204415	1	1	1	1	1	1	1	1	2	1	4	1	5	1	3	2	1	1	1	1	1	1	1	23	0.511	0.526	1	3	1	3	2	1	-0.279014	-0.291579
183	0.511	1	3	行政审批大厅	1	44,064.00	李莹淇	15092177808	S183		3.548	1	0.558	EC183	370285199802201429	2	1	1	1	1	1	1	1	2	2	2	1	4	2	3	2	1	1	1	1	1	1	2	22	0.511	3.548	1	3	1	3	2	1	0.549984	-0.291579
184	0.511	1	3	行政审批大厅	1	44,064.00	聂琪琪	13153278306	S184		0.05	0	BLLOQ	EC184	370282200006243245	2	1	1	1	1	1	1	1	2	1	4	1	5	1	3	2	1	1	1	1	1	1	2	20	0.511	0.05	1	3	1	3	2	1	-1.30103	-0.291579
185	0.511	1	3	行政审批大厅	1	44,064.00	朱梦艳	13963966752	S185		0.16	1	BLLOQ	EC185	37020219840925182X	2	1	1	1	1	1	1	1	2	1	4	2	5	1	3	2	1	1	1	1	1	1	2	36	0.511	0.16	2	3	1	3	2	1	-0.79588	-0.291579
186	0.036	0	3	市政协	1	44,064.00	张冰	13864240628	S186		0.212	1	0.239	EC186	371122199112043128	4	1	2		1	2	2	2	1	2	3	4	5	1	2	2	1	1	1	1	1	1	2	28	0.036	0.212	1	3	1	3	2	1	-0.673664	-1.4437
187	0.036	0	3	市政协	1	44,064.00	张树艺	82937855	S187		1.463	1	0.818	EC187	370202199110123027	4	1	2		1	1	1	1	2	2	3	2	5	1	3	2	1	1	1	1	1	1	2	29	0.036	1.463	1	3	1	3	2	1	0.165244	-1.4437
188	0.206	1	3	市人大	1	44,064.00	赵勇群	13969712787	S188		0.05	0	BLLOQ	EC188	379014197506240012	4	1	2		1	1	1	1	2	1	4	1	5	1	1	2	1	1	1	1	1	1	1	45	0.206	0.05	2	3	1	3	2	1	-1.30103	-0.686133
189	0.036	0	3	市政协	1	44,064.00	徐俊成	18663912621	S189		0.29	1	BLLOQ	EC189	370285197905013210	4	1	1	1	1	2	2	1	2	2	2	2	4	2	2	2	1	1	1	1	1	1	1	42	0.036	0.29	2	3	1	2	1	1	-0.537602	-1.4437
191	0.178	1	3	李沧区政府	1	44,064.00	牟苗	13156228622	S191		0.239	1	0.573	EC191	370213198311145243	4	2	2		1	2	2	1	1	3	1	3	2	2	1	1	1	1	1	1	1	1	2	37	0.178	0.239	2	3	1	3	2	1	-0.621602	-0.74958
192	0.178	1	3	李沧区政府	1	44,064.00	袁海燕	15166061118	S192		0.18	1	BLLOQ	EC192	370212197711294562	4	1	1	1	1	1	1	2	1	2	3	2	5	1	3	2	1	1	1	1	1	1	2	43	0.178	0.18	2	3	1	3	2	1	-0.744727	-0.74958
193	0.485	1	3	崂山区政府	1	44,064.00	肖淑芳	15953209279	S193		0.05	0	BLLOQ	EC193	370284197701030020	4	1	1	1	1	2	2	2	2	1	4	1	5	1	3	2	1	2	2	1	1	1	2	43	0.485	0.05	2	3	1	3	2	1	-1.30103	-0.314258
194	0.485	1	3	崂山区政府	1	44,064.00	史展飞	15265235923	S194		0.05	0	0.19	EC194	370283198806235020	4	1	1	1	1	1	1	1	2	1	4	1	4	2	3	2	1	1	1	1	1	1	2	32	0.485	0.05	2	2	1	3	2	1	-1.30103	-0.314258
195	0.485	1	3	崂山区政府	1	44,064.00	于飞飞	13847411360	S195		0.05	0	0.506	EC195	152628199711066490	1	1	1	1	1	1	1	1	2	1	4	1	5	1	3	2	1	1	1	1	1	1	1	23	0.485	0.05	1	3	1	3	2	1	-1.30103	-0.314258
196	0.485	1	3	崂山区政府	1	44,064.00	武香玉	18263941002	S196		0.05	0	BLLOQ	EC196	371323198903267921	4	1	1	1	1	1	1	1	2	1	4	1	5	1	3	2	1	1	1	1	1	1	2	30	0.485	0.05	1	1	1	3	2	1	-1.30103	-0.314258
197	0.485	1	3	崂山区政府	1	44,064.00	冯玉婉	15712725029	S197		0.122	1	BLLOQ	EC197	371121200006254668	3	1	2		1	2	2	2	2	1	5	4	5	1	4	2	1	1	1	1	1	1	2	20	0.485	0.122	1	2	1	3	2	1	-0.91364	-0.314258
198	0.485	1	3	崂山区政府	1	44,064.00	戴晓惠	18764262858	S198		0.24	1	BLLOQ	EC198	370282200402213021	1	1	1	1	1	1	1	1	2	1	5	1	5	1	3	2	1	1	1	1	1	1	2	19	0.485	0.24	1	3	1	3	2	1	-0.619789	-0.314258
199	0.485	1	3	崂山区政府	1	44,064.00	张楠	13678864355	S199		0.574	1	BLLOQ	EC199	370214198712195947	4	1	2		1	2	2	1	2	1	4	2	5	1	3	2	1	1	1	1	1	1	2	30	0.485	0.574	1	3	1	3	2	1	-0.241088	-0.314258
200	0.485	1	3	崂山区政府	1	44,064.00	张蔓	19954272830	S200		0.651	1	BLLOQ	EC200	37132320010917762X	1	1	1	1	1	1	1	1	2	1	5	1	5	1	3	2	1	1	1	1	1	1	2	19	0.485	0.651	1	3	1	3	2	1	-0.186419	-0.314258
201	0.087	0	2	花儿胡同	2	44,063.00	周青	13852504297	S201		0.05	0	0.108	EC201	32072319910410564x	4	1	1	1	1	1	1	1	2	1	4	1	5	1	3	2	1	1	1	1	1	1	2	30	0.087	0.05	1	3	1	3	2	1	-1.30103	-1.06048
202	0.087	0	2	花儿胡同	2	44,063.00	张叶敏	15168886216	S202		0.05	0	BLLOQ	EC202	370323199001121425	2	1	1	1	1	1	1	1	2	1	4	1	5	1	3	2	1	1	1	1	1	1	2	30	0.087	0.05	1	3	1	3	2	1	-1.30103	-1.06048
203	0.087	0	2	花儿胡同	2	44,063.00	陈思琪	13161471595	S203		0.05	0	0.17	EC203	230805199408180025	2	2	2		2	1	1	1	2	1	5	1	2	2	3	2	1	1	1	1	1	1	2	26	0.087	0.05	1	2	1	3	2	1	-1.30103	-1.06048
204	0.087	0	2	花儿胡同	2	44,063.00	汪瑞美	19953966590	S204		0.325	1	BLLOQ	EC204	371321199512023921	4	1	1	1	1	1	1	1	2	1	4	1	5	1	3	2	1	1	1	1	1	1	2	25	0.087	0.325	1	1	1	3	2	1	-0.488117	-1.06048
205	0.087	0	2	花儿胡同	2	44,063.00	周丽	13861058361	S205		0.386	1	BLLOQ	EC205	320483199007103423	4	1	1	1	1	1	1	1	2	1	4	1	5	1	3	2	1	1	1	1	1	1	2	30	0.087	0.386	1	3	1	3	2	1	-0.413413	-1.06048
206	0.019	0	2	天香阁	1	44,067.00	孙瑞松	13105162892	S206		0.176	1	BLLOQ	EC206	37021219740118304X	4	1	1	1	1	1	1	1	1	1	5	1	5	1	3	2	1	1	1	1	1	1	2	43	0.019	0.176	2	2	1	3	2	1	-0.754487	-1.72125
207	0.019	0	2	天香阁	1	44,067.00	刘瀚青	13220876518	S207		0.186	1	BLLOQ	EC207	370213200008136011	4	1	1	1	1	1	1	1	2	1	4	1	5	1	3	2	1	1	1	1	1	1	1	20	0.019	0.186	1	3	1	3	2	1	-0.730487	-1.72125
208	0.019	0	2	天香阁	1	44,067.00	李敏	13685428460	S208		0.356	1	BLLOQ	EC208	37028420000818363X	1	1	1	1	1	1	1	1	2	1	4	1	5	1	3	2	1	1	1	1	1	1	1	20	0.019	0.356	1	3	1	3	2	1	-0.44855	-1.72125
209	0.019	0	2	天香阁	1	44,067.00	李江	18561702576	S209		0.264	1	BLLOQ	EC209	37021320000407641X	3	1	1	1	1	1	1	1	2	1	5	1	5	1	3	2	1	1	1	1	1	1	1	20	0.019	0.264	1	3	1	3	2	1	-0.578396	-1.72125
210	0.019	0	2	天香阁	1	44,067.00	栾绍航	17806283940	S210		0.05	0	BLLOQ	EC210	370214199909274016	4	1	1	1	1	1	1	1	2	1	5	1	5	1	1	2	1	1	1	1	1	1	1	21	0.019	0.05	1	3	1	3	2	1	-1.30103	-1.72125
211	0.005	0	2	睿舍美容美发	2	44,063.00	王莉红	18661612659	S211		0.568	1	0.207	EC211	370206196607144848	4	1	1	1	1	1	2	2	2	1	4	2	5	1	2	2	1	1	1	1	1	1	2	55	0.005	0.568	3	2	1	3	2	1	-0.245652	-2.30103
212	0.005	0	2	睿舍美容美发	2	44,063.00	潘信成	19954275213	S212		0.141	1	BLLOQ	EC212	370213200012206413	4	1	1	1	1	2	2	2	2	1	5	2	5	1	3	2	1	1	1	1	1	1	1	19	0.005	0.141	1	3	1	3	2	1	-0.850781	-2.30103
213	0.005	0	2	睿舍美容美发	2	44,063.00	贺盈	15129496922	S213		0.403	1	0.151	EC213	61252319770522002x	2	1	1	1	2	2	2	2	1	2	3	4	1	3	2	2	1	1	1	1	1	1	2	42	0.005	0.403	2	1	1	3	2	1	-0.394695	-2.30103
214	0.005	0	2	睿舍美容美发	2	44,063.00	王雪	13906422429	S214		0.343	1	0.139	EC214	370283198905156846	4	2	2		2	2	2	2	2	1	5	3	5	1	4	2	1	1	1	1	1	1	2	30	0.005	0.343	1	2	1	3	2	1	-0.464706	-2.30103
216	0.272	1	2	top造型	1	44,063.00	边洁	17852626035	S216		2.125	1	0.511	EC216	622723199810010720	4	1	2		1	2	2	1	2	1	4	1	5	1	4	2	1	1	2	1	1	1	2	21	0.272	2.125	1	3	1	3	2	1	0.327359	-0.565431
219	0.272	1	2	top造型	1	44,063.00	江玫诺	15092100890	S219		0.05	0	BLLOQ	EC219	370282200002220847	1	1	2		1	2	2	1	2	1	4	1	5	1	3	1	1	1	2	1	1	1	2	20	0.272	0.05	1	3	1	3	2	1	-1.30103	-0.565431
222	1.832	1	2	天拓网咖	1	44,063.00	李梦雪	17863931700	S222		0.316	1	BLLOQ	EC222	372330199606174218	1	1	1	1	1	2	2	1	2	1	4	1	5	1	3	2	1	1	1	1	1	1	2	21	1.832	0.316	1	3	1	3	2	1	-0.500313	0.262925
223	1.832	1	2	天拓网咖	1	44,063.00	郝彦萌	15163387743	S223		9.65	1	7.09	EC223	371122198909074920	3	2	2		2	2	2	2	2	2	2	3	1	3	2	2	1	2	1	1	1	1	2	32	1.832	9.65	2	1	1	3	2	1	1.93777	0.262925
224	1.832	1	2	天拓网咖	1	44,063.00	韩秀娟	17669728780	S224		0.196	1	BLLOQ	EC224	130525198510251126	1	2	2		2	2	2	2	2	2	2	1	3	2	2	2	1	1	1	1	1	1	2	35	1.832	0.196	2	1	1	3	2	1	-0.707744	0.262925
225	1.832	1	2	天拓网咖	1	44,063.00	周敏	15092165894	S225		0.354	1	0.155	EC225	37028120031102594X	1	1	1	1	1	1	1	1	2	1	4	1	5	1	3	2	1	1	1	1	1	1	2	18	1.832	0.354	1	2	1	3	2	1	-0.450997	0.262925
226	0.166	1	2	悦沐宫	1	44,063.00	周宸翔	15863090252	S226		0.281	1	0.14	EC226	37020320020319511X	2	1	1	1	1	1	1	1	1	2	2	2	2	2	2	2	1	1	1	1	1	1	1	18	0.166	0.281	1	3	1	3	2	1	-0.551294	-0.779892
227	0.166	1	2	悦沐宫	1	44,063.00	杨巧珍	13651516538	S227		1.15	1	0.115	EC227	321623197008152685	4	2	1	2	1	1	2	2	2	1	4	2	5	1	1	2	1	1	1	1	1	1	2	50	0.166	1.15	3	1	1	3	2	1	0.0606978	-0.779892
228	0.166	1	2	悦沐宫	1	44,063.00	张晓英	13791838669	S228		2.659	1	0.317	EC228	370283197510263722	3	1	1	3	1	1	1	2	2	1	5	1	4	2	3	2	1	1	1	1	1	1	2	45	0.166	2.659	2	2	1	3	2	1	0.424718	-0.779892
229	0.166	1	2	悦沐宫	1	44,063.00	黄鑫	18866185633	S229		3.248	1	1.024	EC229	370782199801194771	1	2	1	3	1	1	1	1	2	3	1	2	1	3	2	2	1	1	1	1	1	1	1	23	0.166	3.248	1	3	1	3	2	1	0.511616	-0.779892
230	0.166	1	2	悦沐宫	1	44,063.00	徐怀荣	15945442456	S230		3.526	1	0.123	EC230	230822196501027204	4	2	1	1	2	2	2	2	2	1	5	2	3	2	2	2	1	1	1	1	1	1	2	50	0.166	3.526	3	2	1	3	2	1	0.547282	-0.779892
231	0.381	1	2	品秀ktv李沧旗舰店	1	44,065.00	赵思豪	13467048031	S231		0.183	1	BLLOQ	EC231	140427200207058031	2	1	1	1	1	1	1	1	2	3	1	2	2	2	2	1	1	1	1	1	1	1	1	18	0.381	0.183	1	2	1	3	2	1	-0.737549	-0.419075
232	0.381	1	2	品秀ktv李沧旗舰店	1	44,065.00	赵丹	15966938688	S232		0.9	1	0.239	EC232	37132119911106452x	3	1	1	1	1	2	1	1	2	2	3	1	4	2	3	2	1	1	1	1	1	1	2	27	0.381	0.9	1	2	1	3	2	1	-0.0457575	-0.419075
233	0.381	1	2	品秀ktv李沧旗舰店	1	44,065.00	高涛	18254250087	S233		0.53	1	BLLOQ	EC233	371321200001234546	4	1	1	1	1	1	1	1	2	3	1	1	5	1	3	2	1	1	1	1	1	1	2	21	0.381	0.53	1	2	1	3	2	1	-0.275724	-0.419075
234	0.381	1	2	品秀ktv李沧旗舰店	1	44,065.00	姜婷婷	18705329728	S234		0.05	0	BLLOQ	EC234	370205198703075520	4	1	1	1	1	1	1	1	2	1	5	3	5	1	3	2	1	1	1	1	1	1	2	33	0.381	0.05	2	3	1	3	2	1	-1.30103	-0.419075
235	0.381	1	2	品秀ktv李沧旗舰店	1	44,065.00	阴元瑞	17864200755	S235		0.05	0	BLLOQ	EC235	370983200001310052	4	1	2		1	2	2	1	1	3	1	4	1	3	4	2	1	1	1	1	1	1	1	20	0.381	0.05	1	3	1	3	2	1	-1.30103	-0.419075
237	0.604	1	2	龙焰酒吧	1	44,070.00	潘晓	18678921832	S237		11.161	1	13.955	EC237	370202198003312624	1	1	1	1	1	1	1	1	2	1	4	2	3	2	3	2	1	1	1	1	1	1	2	40	0.604	11.161	2	2	1	3	2	1	1.79352	-0.218963
238	0.604	1	2	龙焰酒吧	1	44,070.00	蒋霖	18669886512	S238		4.963	1	0.424	EC238	370203198306110916	4	1	2		1	1	1	1	2	2	3	1	5	1	3	2	1	1	1	1	1	1	1	37	0.604	4.963	2	3	1	3	2	1	0.695744	-0.218963
239	0.604	1	2	龙焰酒吧	1	44,070.00	吕正	18563917706	S239		1.659	1	0.149	EC239	37021119980206209X	1	1	2		1	1	1	1	2	1	5	1	5	1	3	2	1	1	1	1	1	1	1	22	0.604	1.659	1	3	1	3	2	1	0.219846	-0.218963
240	0.604	1	2	龙焰酒吧	1	44,070.00	刘烨	13156256625	S240		1.455	1	0.651	EC240	370203198305054561	4	1	1	1	1	1	1	1	2	1	4	2	5	1	3	2	1	1	1	1	1	1	2	37	0.604	1.455	2	3	1	2	1	1	0.162863	-0.218963
241	0.034	0	2	全时健身科技街店	2	44,067.00	刘希燕	18661690101	S241		0.136	1	BLLOQ	EC241	370784199003027445	4	1	1	1	1	1	1	1	2	2	2	1	5	1	2	2	1	1	1	1	1	1	2	30	0.034	0.136	1	3	1	3	2	1	-0.866461	-1.46852
242	0.034	0	2	全时健身科技街店	2	44,067.00	鹿中坤	17685519173	S242		0.221	1	0.261	EC242	37020519991005302X	1	1	2		1	1	2	1	2	1	5	2	5	1	4	2	1	1	1	1	1	1	2	21	0.034	0.221	1	3	1	3	2	1	-0.655608	-1.46852
243	0.034	0	2	全时健身科技街店	2	44,067.00	孙华伟	17864218289	S243		1.087	1	0.28	EC243	37132619990129521X	1	1	1	1	1	1	1	1	2	2	3	1	5	1	3	2	1	1	1	1	1	1	1	21	0.034	1.087	1	3	1	3	2	1	0.0362295	-1.46852
244	0.034	0	2	全时健身科技街店	2	44,067.00	张青松	13336396142	S244		2.26	1	6.298	EC244	372324199008064417	3	1	2		1	1	1	1	2	1	5	1	5	1	4	2	1	1	1	1	1	1	1	30	0.034	2.26	1	3	1	2	1	1	0.354108	-1.46852
245	0.034	0	2	全时健身科技街店	2	44,067.00	姜安翊	15863027418	S245		13.251	1	BLLOQ	EC245	37020319981209794X	1	1	2		1	1	1	1	2	1	5	1	5	1	3	2	1	1	1	1	1	1	2	22	0.034	13.251	1	3	1	3	2	1	1.23681	-1.46852
246	0.487	1	2	52健身万佳店	1	44,067.00	李维佳	13792424228	S246		0.576	1	BLLOQ	EC246	371424199809170943	1	1	2		1	1	1	1	2	1	5	1	5	1	3	2	1	1	1	1	1	1	2	22	0.487	0.576	1	3	1	3	2	1	-0.239578	-0.312471
247	0.487	1	2	52健身万佳店	1	44,067.00	于坤	13906481517	S247		0.604	1	0.125	EC247	370202199211062614	4	2	2		1	2	2	1	1	2	3	3	4	2	4	2	1	1	1	1	1	1	1	28	0.487	0.604	1	2	1	3	2	1	-0.218963	-0.312471
248	0.487	1	2	52健身万佳店	1	44,067.00	李阳	18678419990	S248		0.808	1	0.243	EC248	231121199307051019	4	1	2		1	1	1	1	2	3	1	1	5	1	3	2	1	1	1	1	1	1	1	27	0.487	0.808	1	3	1	2	1	1	-0.0925886	-0.312471
249	0.487	1	2	52健身万佳店	1	44,067.00	刘凯鑫	15566799033	S249		1.747	1	0.426	EC249	211302199904094813	1	1	2		1	2	2	1	2	1	5	3	5	1	4	2	1	1	1	1	1	1	1	22	0.487	1.747	1	3	1	3	2	1	0.242293	-0.312471
250	0.487	1	2	52健身万佳店	1	44,067.00	孙兴松	15020069560	S250		2.355	1	0.66	EC250	370785200207023675	4	1	1	1	2	2	2	2	2	2	2	4	2	2	2	2	1	1	1	1	1	1	1	19	0.487	2.355	1	3	1	3	2	1	0.371991	-0.312471
