# Supplementary material for: Factors associated with secondhand smoke exposure among non-smoking employees in the workplace: A cross-sectional study in Qingdao, China
Source: PLoS One. 2022 Aug 25;17(8):e0263801. doi: 10.1371/journal.pone.0263801 (PMC9409524; doi:10.1371/journal.pone.0263801)
Supplement: S2 Dataset — (XLSX) [file pone.0263801.s002.xlsx]

## Sheet: Sheet1
序号	问卷区域编码	问卷区域名称	上三阶区域名称	上两阶区域名称	上阶区域名称	调查地点	系统编码	调查员	问卷调查对象：	所属区：	可替宁浓度中位数	环境尼古丁浓度（μg/m3）：	调查场所名称：	您的场所类型是：	1.您场所室内是否全面禁止吸烟？	2.您场所室外是否禁止吸烟？	3.您场所室外是否设置有吸烟点？	4.您知道《青岛市控制吸烟条例》对本场所有什么规定吗？	5.您知道场所如果未履行《青岛市控制吸烟条例》相关规定，最高罚款额是多少吗？	6.您是否接受过控烟相关的培训？	7.您场所的工作人员是否接受过控烟相关的培训？	8.您场所是否有控烟管理的相关制度或规定？	9.您场所是否有指定的控烟监督员？	10.您认为您所在场所控烟效果怎样？	11. 与2013年立法初期相比，您场所的吸烟情况是？	12. 如果场所内有人违法吸烟，您或工作人员是否会主动劝阻？	13. 如果违法吸烟者不听劝阻，您一般怎么处理？	14. 您认为吸烟会导致肺癌吗？	15. 您认为吸烟会导致中风（脑出血或脑栓塞）吗？	16. 您认为吸烟会导致心肌梗塞吗？	17.您认为吸烟会导致性功能障碍吗？	18. 您认为低焦油卷烟或细烟与一般卷烟比？	19. 您认为二手烟烟雾会导致成人肺部疾病吗？	20. 您认为二手烟烟雾会导致儿童肺部疾病吗？	21. 您认为二手烟烟雾会导致成人心脏疾病吗？	22. 您吸烟吗？	23. 您现在一般在哪些场所吸烟？（多选题，最多选3项）	23. 您现在一般在哪些场所吸烟？（多选题，最多选3项）	23. 您现在一般在哪些场所吸烟？（多选题，最多选3项）	24. 您是否支持场所室内全面禁止吸烟？	25. 您认为室内禁止吸烟对您场所的影响是？	27. 您的性别：	28. 您的年龄： 岁	30. 您的文化程度：	29. 您的职业：
21	370000	山东省	青岛市	市南区	中山路街道办事处	北京路社区居委会	37020200500200001	郭骏麒	1	1	1.149	0.993	青岛春和楼饭店有限公司	1	1	2	2	3	1	2	2	1	1	3	3	1	3	1	1	1	2	2	1	1	1	3	6			1	1	1	51	3	3
31	370000	山东省	中国	山东省	青岛市	市辖区	37020100000000023	宿清源	1	1	1.681	1.453	上桥水产	1	1	2	1	2	2	2	2	1	1	3	4	1	4	1	1	1	1	4	1	1	1	3	3	5	6	1	1	1	23	2	3
55	370000	山东省	中国	山东省	青岛市	市辖区	37020100000000046	赵庆辉	1	1	2.113	0.708	三聚福	1	1	2	2	2	1	2	1	1	1	2	3	1	2	1	1	1	3	4	1	1	1	3	6			1	1	1	45	2	3
149	370000	山东省	青岛市	李沧区	李村街道办事处	大崂路居委会	37021300600700005	马晓雪	1	4	0.23	1.375	粥全粥到	1	1	1		2	1	1	1	1	1	2	3	1	4	1	1	1	3	2	1	1	3	3	1	5		1	1	1	22	2	3
72	370000	山东省	青岛市	李沧区	浮山路街道办事处	浮山路居委会	37021300800200001	马晓雪	1	4	1.706	0.98	靠海吃海	1	2	2	2	2	1	2	2	2	2	3	3	4	2	1	3	3	1	1	1	1	1	3	6			1	2	1	33	3	3
394	370000	山东省	青岛市	李沧区	振华路街道办事处	振华路居委会	37021300100400006	马晓雪	1	4	3.451	2.256	彤德莱火锅	1	1	3	1	2	1	2	3	1	3	3	3	1	4	1	1	1	1	4	1	1	1	2				1	1	1	29	2	3
631	370000	山东省	青岛市	市南区	八大湖街道办事处	延吉路社区居委会	37020201201300006	吴涛	1	1	0.858	0.913809	开火正宗重庆火锅	1	1	3	2	2	1	2	3	1	2	3	4	3	4	1	1	1	1	2	1	1	1	3	3	6		1	2	1	48	2	3
749	370000	山东省	青岛市	李沧区	沧口街道办事处	升平苑居委会	37021300302100008	徐少君	1	4	1.201	0.879577	双合家园饺子馆	1	1	2	2	3	1	2	2	1	1	2	3	1	4	1	1	1	1	4	1	1	1	1				1	1	2	49	2	3
80	370000	山东省	中国	山东省	青岛市	市辖区	37020100000000081	张友涛	1	1	0.576	0.284	海岛渔村	1	1	3	2	2	2	2	2	2	1	2	3	1	3	1	1	1	1	1	1	1	1	3	1	6		1	3	1	40	3	3
139	370000	山东省	青岛市	李沧区	浮山路街道办事处	浮山路居委会	37021300800200007	吴涛	1	4	0.78	1.16923	安徽私房菜馆	1	1	2	2	2	1	1	2	1	1	2	4	1	4	1	3	3	1	1	1	1	1	1				1	1	1	40	3	3
46	370000	山东省	中国	山东省	青岛市	市辖区	37020100000000103	葛远	1	1	2.84	0.897	蓝港海鲜厨房	1	1	2	1	2	1	2	1	1	2	3	5	1	4	1	3	1	1	1	1	1	3	3	1	3	5	1	1	1	23	3	3
78	370000	山东省	中国	山东省	青岛市	市辖区	37020100000000109	葛远	1	1	0.711	1.604	三宝粥店	1	1	3	2	2	1	1	1	1	1	2	3	1	3	1	1	1	1	2	1	1	1	3	1	6		1	3	1	30	3	3
94	370000	山东省	中国	山东省	青岛市	市辖区	37020100000000062	赵庆辉	1	1	0.988	0.623	新时代大酒店	1	2	1		2	1	2	2	1	2	1	3	1	2	1	1	1	3	4	1	1	1	1				1	2	2	25	2	3
670	370000	山东省	中国	山东省	青岛市	市辖区	37020100000000512	张友涛	1	4	0.931	1.48102	新渝干锅辣鸭头	1	1	3	2	2	1	2	1	3	1	2	3	1	3	1	3	3	3	4	1	1	3	1				1	1	1	35	2	3
133	370000	山东省	中国	山东省	青岛市	市辖区	37020100000000092	张淇云	1	4	1.646	0.134	德庄火锅	1	1	2	1	3	1	2	1	1	1	2	3	1	2	1	1	1	1	2	1	1	1	1				1	1	1	22	2	3
1	370000	山东省	青岛市	市南区	中山路街道办事处	中山路社区居委会	37020200500400001	葛远	1	1	0.278	0.097	和颐至尚酒店	1	1	1		1	2	2	1	1	2	3	5	2	2	1	1	1	1	3	1	1	1	1				1	1	2	27	3	3
70	370000	山东省	中国	山东省	青岛市	市辖区	37020100000000098	张淇云	1	4	3.8235	162.254	台东旭光辣子鸡菜馆	1	2	2	2	2	1	2	2	1	2	3	1	1	3	1	1	1	3	1	1	1	1	3	1	3	5	1	1	2	46	1	3
376	370000	山东省	青岛市	市南区	八大湖街道办事处	金湖路社区居委会	37020201201200001	吴涛	1	1	3.373	0.941	老船夫	1	1	2	2	2	1	1	1	1	1	1	3	1	2	1	1	1	1	2	1	1	1	1				1	1	2	25	2	3
166	370000	山东省	青岛市	李沧区	李村街道办事处	青峰路居委会	37021300600400006	吴涛	1	4	1.256	0.163	蓝海大饭店	1	1	1		3	2	1	1	1	1	2	3	1	2	1	1	1	1	4	1	1	1	2				1	1	1	40	3	3
238	370000	山东省	中国	山东省	青岛市	市辖区	37020100000000212	张淇云	1	4	1.229	0.126486	重庆鸡公煲	1	1	2	2	1	1	2	1	1	1	2	3	1	4	1	1	1	1	4	1	1	1	1				1	1	2	30	3	3
564	370000	山东省	中国	山东省	青岛市	市辖区	37020100000000433	宿清源	1	3	0.186	0.213	上实中心	2	1	2	1	2	1	1	1	1	1	2	3	2	2	1	1	1	1	2	1	1	1	1				1	1	2	35	3	3
539	370000	山东省	中国	山东省	青岛市	市辖区	37020100000000428	宿清源	1	3	0.203	0.242	天泰金融广场	2	1	2	1	2	2	2	2	1	1	1	3	2	2	3	3	3	3	4	2	3	3	3	5	6		1	1	1	50	2	3
563	370000	山东省	中国	山东省	青岛市	市辖区	37020100000000438	张友涛	1	3	0.376	0.153	青岛金融中心大厦	2	1	2	2	2	1	2	1	1	1	2	3	1	2	1	3	1	3	2	1	1	1	1				1	1	2	29	3	3
536	370000	山东省	中国	山东省	青岛市	市辖区	37020100000000443	张友涛	1	3	0.141	0.02	金岭广场	2	1	2	1	2	1	2	2	1	1	2	3	1	2	1	3	1	3	4	1	1	1	2				1	1	1	42	3	3
550	370000	山东省	中国	山东省	青岛市	市辖区	37020100000000419	赵庆辉	1	3	0.167	0.163	檀香湾	2	1	3	3	2	1	2	2	1	2	2	2	2	2	1	1	1	3	3	1	1	1	1				1	3	2	30	2	3
1106	370000	山东省	中国	山东省	青岛市	市辖区	37020100000000954	杨润辰	1	1	0.645	0.328	深业大厦	2	1	1		2	2	1	1	1	1	2	4	1	2	1	1	1	1	2	1	1	1	2				1	1	1	32	3	3
710	370000	山东省	中国	山东省	青岛市	市辖区	37020100000000544	杨润辰	1	1	1.292	0.501	今日写字楼	2	1	1		1	1	2	2	1	1	2	4	2	2	1	3	3	3	4	1	1	3	1				2	1	1	57	1	3
94	370000	山东省	中国	山东省	青岛市	市辖区	37020100000000062	赵庆辉	1	1	0.5495	0.623	新时代大酒店	1	2	1		2	1	2	2	1	2	1	3	1	2	1	1	1	3	4	1	1	1	1				1	2	2	25	2	3
542	370000	山东省	青岛市	市南区	湛山街道办事处	湛山社区居委会	37020201000400002	吴涛	1	1	0.405	0.331	中铁青岛中心大厦	2	1	3	1	2	1	1	3	1	1	3	4	2	2	1	1	1	1	2	1	1	1	3	1	5	6	1	1	1	29	3	3
599	370000	山东省	中国	山东省	青岛市	市辖区	37020100000000458	刘杰	1	1	0.1115	0.389	市政府4期	2	1	1		3	2	1	1	1	1	1	3	1	1	1	1	1	1	3	1	1	1	1				1	1	2	35	3	1
581	370000	山东省	中国	山东省	青岛市	市辖区	37020100000000497	刘语换	1	4	0.215	0.178	李沧区政府	2	1	1		3	2	1	1	1	1	1	3	1	2	1	1	1	1	3	1	1	1	2				1	1	1	48	3	1
583	370000	山东省	中国	山东省	青岛市	市辖区	37020100000000463	刘杰	1	1	0.526	0.511	行政许可大厅	2	1	1		3	2	1	1	1	1	1	3	1	4	1	1	1	1	1	1	1	1	1				1	1	2	35	3	1
692	370000	山东省	青岛市	市南区	中山路街道办事处	观海山社区居委会	37020200500800010	廖世亮	1	1	0.0775	0.072	市人大	2	1	1		2	2	1	1	1	1	1	3	3	4	1	2	1	3	1	1	3	1	1				1	3	1	50	2	1
562	370000	山东省	中国	山东省	济南市	市辖区	37010100000000005	刘杰	1	1	0.153	0.997	市政府2期	2	1	2	1	3	2	1	1	1	1	2	3	1	2	1	1	1	1	2	1	1	1	3	6			1	1	1	58	3	1
593	370000	山东省	青岛市	市南区	中山路街道办事处	观海山社区居委会	37020200500800005	廖世亮	1	1	0.29	0.036	市政协	2	1	3	2	2	1	2	3	1	1	2	3	4	4	1	3	3	3	2	1	1	3	1				1	1	1	56	3	1
595	370000	山东省	中国	山东省	青岛市	市辖区	37020100000000483	赵庆辉	1	3	0.086	0.485	崂山区政府	2	1	2	3	2	1	2	3	1	3	3	3	4	4	1	1	1	1	2	1	1	1	3	4			1	1	1	45	3	6
168	370000	山东省	中国	山东省	青岛市	市辖区	37020100000000134	张友涛	1	4	0.05	0.087	花儿胡同音乐酒馆	3	1	2	2	2	1	2	2	1	1	2	4	1	2	1	2	1	1	2	1	1	1	3	1	5	6	1	1	1	24	3	3
644	370000	山东省	中国	山东省	青岛市	市辖区	37020100000000507	赵庆辉	1	4	0.186	0.019	天香阁	3	2	3	3	2	1	1	1	1	2	2	3	1	4	1	3	3	1	1	1	1	3	1				1	2	1	31	1	3
102	370000	山东省	青岛市	李沧区	九水街道办事处	九水东路社区居委会	37021301200900006	吴涛	1	4	0.373	0.005	灵感睿舍美容美发店	3	1	2	2	1	1	2	2	2	2	1	5	1	4	1	1	1	1	1	1	1	1	3	1	2	3	1	1	1	38	1	3
319	370000	山东省	中国	山东省	青岛市	市辖区	37020100000000239	杨润辰	1	2	1.088	0.272	TOP造型	3	1	2	1	2	1	2	2	3	2	1	4	1	2	1	3	3	3	1	1	1	3	3	3	5		1	1	1	22	2	3
206	370000	山东省	青岛市	李沧区	兴华路街道办事处	永平路居委会	37021300400300005	马晓雪	1	4	0.335	1.832	网鱼网咖永平路	3	1	2	1	2	1	2	3	1	1	3	2	2	1	1	3	1	1	3	1	1	1	1				1	1	1	22	3	3
216	370000	山东省	中国	山东省	青岛市	市辖区	37020100000000161	宿清源	1	2	2.659	0.166	悦沐宫洗浴	3	2	2	1	2	1	2	2	1	1	2	3	2	3	1	1	1	1	2	1	1	1	3	5	6		2	2	1	28	2	3
229	370000	山东省	中国	山东省	青岛市	市辖区	37020100000000170	张友涛	1	4	0.183	0.381	品秀ktv李沧万达店	3	1	3	1	1	2	2	3	3	2	3	3	2	2	1	3	3	3	2	1	3	3	3	1	5	6	1	1	1	26	3	3
933	370000	山东省	中国	山东省	青岛市	市辖区	37020100000000896	宿清源	1	2	4.963	0.604	龙焰酒吧	3	1	1		2	1	2	2	2	2	3	5	1	2	1	2	1	1	2	1	1	1	3	3	5		1	1	1	37	3	3
348	370000	山东省	青岛市	李沧区	虎山路街道办事处	金水路北社区居委会	37021300701600005	徐少君	1	4	1.087	0.034	蓝山国际健身汇	3	1	2	2	3	2	2	2	1	1	1	3	1	2	1	3	1	1	1	1	1	1	3	5	6		1	1	1	35	3	3
170	370000	山东省	中国	山东省	青岛市	市辖区	37020100000000254	王玉明	1	2	0.808	0.487	52健身（台东万家广场）	3	1	1		2	1	2	2	1	2	1	3	1	2	1	1	1	2	2	1	1	1	3	1	6		1	1	2	23	3	3
